# Supplementary material for: Resistin—Can it be a new early marker for prognosis in patients who survive after a cardiac arrest? A pilot study
Source: PLoS One. 2019 Jan 16;14(1):e0210666. doi: 10.1371/journal.pone.0210666 (PMC6334922; doi:10.1371/journal.pone.0210666)
Supplement: S1 Database — (XLSX) [file pone.0210666.s001.xlsx]

## Sheet: S1
Nr caz	Gender	Age	T0 Hours NSE ng/ml	T0 Hours ProtS100 pg/ml	T0 Hours Resistin ng/ml	T6 Hours NSE mg/ml	T6 Hours ProtS100 pg/ml	T6 Hours Resistine ng/ml	T12 Hours NSE ng/ml	T12 Hours ProtS100 pg/ml	T12 Hours Resistin ng/ml	T24 Hours NSE ng/ml	T24 Hours ProtS100 pg/ml	T24 Hours Resistin ng/ml	T48 Hours NSE ng/ml	T48 HoursProtS100 pg/ml	T48 Hours Resistin ng/ml	T72 Hours NSE ng/ml	T72 Hours ProtS100 pg/ml	T72 Hours Resistine ng/ml	Death at 30 days
11	1	69	7.7	9.4	12.1	190.4	213.7	27.9	277.7	214.4	26.7										1
19	1	83	6.9	24.5	16.2	3.2	5.4	14.6	15.2	1.3	20.5										1
22	0	62	7.7	114.1	16.9	48.8	222.3	20.2	96.8	222.5	22.3										1
29	1	60	3.9	2.4	7	24.1	16.9	11.2	44	72.8	14.5										1
34	0	74	3.5	22.7	13.4	2.8	13.3	7.7	2.4	1.8	10.6										1
37	0	82	26.1	199.4	32.4	15.9	192.8	30.3	22.4	175.5	31.2										1
35	0	77	7.9	58	11.1	48.9	243.7	15.8	23.7	134.8	17.1	16.2	109.6	18.2							1
3	1	67	9.9	6.1	7.3	14.9	18	10.1	16.7	62.1	15.9	16.3	198.2	19.9							1
4	1	75	12.8	71.3	6.9	228.8	207.6	18.9	209.3	207.6	24.9	101.1	205.7	29.8							1
16	1	66	28.4	201.2	9.5	44.7	173.4	24.9	47.7	132.8	27	209.8	208.4	27.4							1
20	1	76	25.1	92.2	19.3	202.7	69.4	27.6	192.1	109.4	24	293.1	203.5	26.5							1
36	1	49	16.9	13.4	13.9	199.1	147.3	23.3	242.3	251.8	28.3	294	271	31.2							1
15	0	79	8.8	96	9.2	88.2	106.5	8.2	107.1	138.3	17.1	160.7	176.4	26.6	248.1	214.3	32.7				1
24	1	69	8.8	41.4	1.1	22.5	18.9	6.2	34.7	3.8	10	96.5	7.9	14.2	181.9	7.7	19.4				1
9	1	82	1.9	47.6	16	14.4	45	13.3	3	57.2	14.8	1.1	69.3	17.3	46.9	250.5	14.7				1
26	1	69	40.6	95.2	5.8	25	5.8	2.5	44.1	8.7	10.5	11.5	41.6	14.9	68.8	48	21.6	244.3	76.4	16.8	1
13	1	66	16.9	104.7	3	16.8	18.4	1.9	17.7	103	3.4	95.4	243.9	4.2	276.3	182.3	4.5	231.3	136.3	16.4	1
18	0	49	5.3	233.8	8.9	8.5	182.9	18.4	10.4	109.7	24.3	28.4	38.3	24.7	262.3	120.2	25	198.6	85.1	22.6	1
27	0	58	3.5	3.3	8.6	6.2	3.6	9.5	8.7	3.3	13.5	24.3	3.3	14.4	217.3	3.3	5.1	190.6	4	1.5	1
25	1	36	16.2	3.6	17.3	23.8	3.3	13.5	240.7	19	15.7	22.8	3.6	8.4	93.2	3.6	12.4	123.3	3.6	8.4	0
32	1	66	2	176.3	10.2	1.1	204.8	4.7	1.3	174.2	7.4	8.2	100.6	9.7	84.3	222.3	5.5	106.2	63.4	10.1	1
31	0	67	29.8	21.1	7	15.2	5.6	8.7	11.2	1.6	13.7	28	131.1	10.1	121	90.2	10.2	99	39.1	7.2	0
1	0	83	1.9	11.6	4.9	3	5.6	12.4	11.2	5.6	13.6	23.4	5.6	14.4	195.6	14.1	17	90.3	16.3	18.9	1
40	0	67	4.4	27.2	5.6	11.1	25.6	10.3	4.5	21.9	13.4	7.4	13.6	6.9	27.6	10.8	4	67	3.5	5	1
30	1	44	5.9	6.3	0.5	11.2	3.6	0.3	13	3.3	0.7	11	3.3	1.1	6.8	3.6	0.4	29.9	3.6	12.3	0
12	1	48	3	11.6	3.1	1.7	14.1	6.4	5.8	11.6	4.1	67.9	8.9	6.4	75.6	11.6	2.6	26.5	8.9	2	1
33	1	76	2.3	245.4	21.6	4.5	212.4	18.5	10.9	204.3	21.2	2.8	145.2	19.4	14.5	208	14.5	14.1	190.6	11.5	1
17	1	59	21.8	294.9	1.3	29	8.9	4.2	13.6	8.9	2	31.1	8.9	8.8	12	5.6	2.4	6.1	5.6	4.5	0
6	1	71	49.1	282.2	3.9	19.7	24.1	7	90	20.4	11.7	5.3	43.7	15.7	6.6	27.6	9.5	6	25.1	8.2	1
5	1	58	3	5.6	4.3	10.5	8.9	4.3	1.3	5.6	1.5	1.1	5.6	4.9	1.5	11.6	7.4	5.7	25.9	6.8	0
28	1	48	1.8	3.6	6.2	11.8	3.3	3	10.1	3.3	0.8	10.2	3.3	3.8	10.8	3.3	1.4	4	3.3	2.5	0
7	1	39	5.9	11.6	7.4	6.7	14.1	9.6	22.3	14.1	8.4	7.9	8.9	5.1	4.4	14.1	3.5	4	5.6	1.7	0
8	1	72	3.2	27.6	10.3	5.6	14.1	11	3.6	8.9	15.8	1.9	11.6	10.4	1.5	11.6	7.1	3.5	8.9	7.4	1
39	1	66	0.9	1.7	5.8	3	0.6	11.2	3.2	1.5	12.2	3.6	0.2	24.3	0.9	7.6	3.4	3.2	1.3	8.3	0
38	1	78	1.8	32.2	10.7	13.3	48.1	20.5	53.1	33	25.1	7.1	34.4	27	8.1	15.3	27.7	2.5	6.7	28.8	1
23	0	84	10.2	4	1.8	8.7	3.8	1.9	82.3	3.3	2.1	11.1	3.3	1.4	6.4	3.8	1.1	2.5	0.9	1.7	0
14	1	68	3.6	125.7	4.6	0.8	36.8	4.4	2.2	87	6.6	0.9	8.9	9.5	2.9	35.4	12.4	2.5	34	11	1
21	0	62	18.8	20.6	5.8	21.1	4	4.3	13.2	3.6	4.4	9.7	3.6	8.6	2.7	3.8	5.7	1.7	4	2.7	0
2	1	63	10.2	5.6	2.2	2	5.6	6.6	0.9	8.9	4.6	12.3	14.1	3.6	1.3	16.3	3.8	1.1	8.9	4.6	0
10	1	81	0.9	24.1	6.8	1	14.1	3.9	0.5	14.1	5.2	2.3	16.3	9.9	1	16.3	7.4	0.5	14.1	6.1	0
